# Supplementary material for: MDC1 PST-repeat region promotes histone H2AX-independent chromatin association and DNA damage tolerance
Source: Nat Commun. 2019 Nov 15;10:5191. doi: 10.1038/s41467-019-12929-5 (PMC6858307; doi:10.1038/s41467-019-12929-5)
Supplement: Supplementary file 4 — Source Data [file 41467_2019_12929_MOESM4_ESM.xlsx]

## Sheet: Fig. 1b
		WT						H2AX-/-						MDC1-/-						H2AX-/- MDC1-/-
	IR dose (Gy)	Experiment 1	Experiment 2	Experiment 3	Experiment 4	Experiment 5	Experiment 6	Experiment 1	Experiment 2	Experiment 3	Experiment 4	Experiment 5	Experiment 6	Experiment 1	Experiment 2	Experiment 3	Experiment 4	Experiment 5	Experiment 6	Experiment 1	Experiment 2	Experiment 3	Experiment 4	Experiment 5	Experiment 6
	0	100	100	100	100	100	100	100	100	100	100	100	100	100			100	100	100	100	100	100	100	100	100
	2	42.0314	38.9002	39.6587	35.9182	33.374	36.7668	33.6685	34.2737	20.8774	24.8207	17.9604	23.8546	9.22288			18.3397	15.4298	9.9247	13.5565	8.20339	14.5508	8.28846	9.12767	7.67841
	3	17.8935	18.4172	15.6263	22.6023	13.6183	16.2845	14.1848	16.2133	8.90083	10.6681	8.17542	6.84858	4.10079			5.56833	4.6069	3.15578	4.44993	3.33374	5.47462	3.43269	4.05469	1.19242
	4	8.74628	8.32116	7.67516	11.7218	6.19927	7.96107	7.04095	7.87278	3.51087	3.86558	3.0973	3.90089	0.884581			2.01447	1.44006	2.38044	1.75787	0.87832	2.03672	1.43205	0.423725	0.575292
	5			2.36252	4.26626	2.36288	3.20098	2.87811			1.61858	1.61735	3.06191	0.281927			0.493374		0.893875		0.0821446	0.38497		0.183893	0.146209

## Sheet: Fig. 2b
	NBs Non Treated														NBs APH
	Experiment 1			Experiment 2			Experiment 3			Experiment 4					Experiment 1			Experiment 2			Experiment 3			Experiment 4
	WT			WT			WT			WT					WT			WT			WT			WT
	G1 positive	G1 total	%	G1 positive	G1 total	%	G1 positive	G1 total	%	G1 positive	G1 total	%			G1 positive	G1 total	%	G1 positive	G1 total	%	G1 positive	G1 total	%	G1 positive	G1 total	%
image 1	4	15		5	21		5	20		4	24			image 1	4	7		4	15		6	14		11	31
image 2	10	35		8	43		5	21		7	31			image 2	10	27		5	14		10	25		13	30
image 3	6	25		7	26		6	25		3	19			image 3	8	18		6	11		15	21		9	24
image 4	4	35		6	28		8	37		11	56			image 4	6	21		8	18		8	20		12	20
image 5	4	26		5	19		8	38		7	47			image 5				13	22		7	27		7	27
Total	28	136	20.5882	31	137	22.6277	32	141	22.695	32	177	18.0791		Total	28	73	38.3562	36	80	45	46	107	42.9907	52	132	39.3939
	H2AX			H2AX			H2AX								H2AX			H2AX			H2AX			H2AX
	G1 positive	G1 total	%	G1 positive	G1 total	%	G1 positive	G1 total	%						G1 positive	G1 total	%	G1 positive	G1 total	%	G1 positive	G1 total	%	G1 positive	G1 total	%
image 1	6	38		3	15		5	22						image 1	7	19		2	12		4	19		9	19
image 2	8	32		3	20		4	29						image 2	3	14		6	13		8	14		11	23
image 3	9	34		8	23		7	31						image 3	4	12		9	14		5	18		9	20
image 4	6	24		3	33		11	43						image 4	5	8		5	17		1	7		6	19
image 5	8	27		9	43		2	13						image 5	6	10		2	14		8	18		8	20
Total	37	155	23.871	26	134	19.403	29	138	21.0145					Total	25	63	39.6825	24	70	34.2857	26	76	34.2105	43	101	42.5743
	MDC1			MDC1			MDC1			MDC1					MDC1			MDC1			MDC1			MDC1
	G1 positive	G1 total	%	G1 positive	G1 total	%	G1 positive	G1 total	%	G1 positive	G1 total	%			G1 positive	G1 total	%	G1 positive	G1 total	%	G1 positive	G1 total	%	G1 positive	G1 total	%
image 1	1	13		0	25		0	22		0	18			image 1	0	9		1	7		0	8		1	12
image 2	0	14		0	22		0	15		0	34			image 2	0	7		0	10		0	8		0	12
image 3	0	16		0	16		0	15		0	19			image 3	0	13		0	9		1	8		0	10
image 4	0	17		0	9		0	12		0	37			image 4	0	12		1	11		0	7		0	9
image 5	0	11					1	12		0	25			image 5	1	9		0	12		1	8		0	6
image 6	2	17								1	26			image 6	0	10		1	6		0	11		0	9
image 7	0	14								0	15			image 7	0	10		4	10		0	8		1	8
image 8	1	12												image 8	0	10		0	9		0	8		0	12
Total	4	114	3.50877	0	72	0	1	76	1.31579	1	174	0.574713		image 9	2	10		1	8		0	9
														image 10	1	15					0	9
	H2AX/MDC1			H2AX/MDC1			H2AX/MDC1			H2AX/MDC1				Total	4	105	3.80952	8	82	9.7561	2	84	2.38095	2	78	2.5641
	G1 positive	G1 total		G1 positive	G1 total		G1 positive	G1 total		G1 positive	G1 total
image 1	0	15		0	34		0	23		1	34				H2AX/MDC1			H2AX/MDC1			H2AX/MDC1			H2AX/MDC1
image 2	0	20		0	20		0	23		0	45				G1 positive	G1 total	%	G1 positive	G1 total	%	G1 positive	G1 total	%	G1 positive	G1 total	%
image 3	1	28		0	21		0	12		0	26			image 1	0	16		0	27		0	20		0	33
image 4	0	29		0	16		0	16		0	46			image 2	0	8		0	10		1	17		0	25
image 5										0	35			image 3	0	15		0	15		0	10		0	39
Total	1	92	1.08696	0	91	0	0	74	0	1	186	0.537634		image 4	0	6		0	11		0	18		0	28
														image 5	0	7		0	13					1	37
														Total	0	52	0	0	76	0	1	65	1.53846	1	162	0.617284
	IRIF (3Gy)
	Experiment 1			Experiment 2			Experiment 3			Experiment 4
	WT			WT			WT			WT
	Positive	Total	%	Positive	Total	%	Positive	Total	%	Positive	Total	%
image 1	34	34		16	16		37	37		16	16
image 2	54	54		26	26		39	39		21	22
image 3	28	29		23	23		27	27		19	19
image 4	26	26		37	38		47	47		27	29
Total	142	143	99.3007	102	103	99.0291	150	150	100	83	86	96.5116
	H2AX			H2AX			H2AX			H2AX
	Positive	Total	%	Positive	Total	%	Positive	Total	%	Positive	Total	%
image 1	1	26		4	25		1	37		4	35
image 2	2	32		1	36		2	43		0	21
image 3	7	38		0	29		5	27		5	17
image 4	2	24		1	37		3	23		7	57
image 5	2	25		1	31		0	32		5	53
image 6	4	28		1	34		3	30		0	15
image 7	4	27		2	40		2	31		0	19
image 8	0	38		2	37		1	28		2	11
image 9	0	30		2	27		3	36		4	12
image 10	3	26		5	12		0	33
image 11				6	15		7	12
Total	25	294	8.5034	25	323	7.73994	27	332	8.13253	27	240	11.25
	MDC1			MDC1			MDC1
	Positive	Total	%	Positive	Total	%	Positive	Total	%
image 1	1	25		0	11		0	15
image 2	0	30		0	15		1	14
image 3	1	19		0	14		2	17
image 4	0	14		0	10		1	18
image 5	0	21					0	18
image 6							0	22
Total	2	109	1.83486	0	50	0	3	104	2.88462
	H2AX/MDC1			H2AX/MDC1			H2AX/MDC1			H2AX/MDC1
	Positive	Total	%	Positive	Total	%	Positive	Total	%	Positive	Total	%
image 1	1	26		0	37		0	30		0	15
image 2	0	27		0	28		0	40		0	17
image 3	1	34		0	28		1	30		0	12
image 4	0	22		0	31		0	27		0	18
image 5	0	20		0	37		0	30		1	19
image 6	0	30					0	28		0	20
Total	0	23
	2	182	1.0989	0	161	0	1	185	0.540541	1	101	0.990099

## Sheet: Fig. 2d
NBs Wild-type + APH															NBs H2AX + APH
	Experiment 1			Experiment 2			Experiment 3								Experiment 1			Experiment 2			Experiment 3
	siLUC			siLUC			siLUC								siLUC 1			siLUC 2			siLUC 3
	G1 positive	G1 total	%	G1 positive	G1 total	%	G1 positive	G1 total	%						positive G1	Total G1	%	positive G1	Total G1	%	positive G1	Total G1	%
image 1	6	24		4	12		5	12						image 1	3	7		3	16		2	3
image 2	2	6		4	10		1	6						image 2	1	14		3	15		5	8
image 3	1	6		6	9		4	11						image 3	3	10		3	8		3	4
image 4	6	16		6	21		6	10						image 4	5	12		5	7		1	5
image 5	6	14		6	7		2	8						image 5	3	10		2	5		0	7
image 6	3	8					4	14						Total	15	53	28.3019	16	51	31.3725	11	27	40.7407
image 7	12	21					4	12
image 8							3	6							si53BP1 1			si53BP1 2			si53BP1 3
image 9							4	15							positive G1	Total G1	%	positive G1	Total G1	%	positive G1	Total G1	%
image 10							2	8						image 1	2	13		0	8		2	23
Total	36	95	37.8947	26	59	44.0678	35	102	34.3137					image 2	1	11		1	7		3	15
														image 3	0	11		0	6		1	15
	si53BP1 1			si53BP1 2			si53BP1 3							image 4	1	5		0	6		3	13
	positive G1	Total G1	%	positive G1	Total G1	%	positive G1	Total G1	%					image 5	1	14		1	8		1	8
image 1	2	8		8	14		5	13						image 6				0	6
image 2	5	15		4	7		2	7						Total	5	54	9.25926	2	41	4.87805	10	74	13.5135
image 3	5	13		6	8		7	15
image 4	4	12		4	8		4	16							siRNF8 1			siRNF8 2			siRNF8 3
image 5	1	5		5	17		4	8							positive G1	Total G1	%	positive G1	Total G1	%	positive G1	Total G1	%
image 6				2	12									image 1	0	20		0	11		0	15
Total	17	53	32.0755	29	66	43.9394	22	59	37.2881					image 2	0	12		0	17		1	8
														image 3	0	29		1	15		0	20
	siRNF8 1			siRNF8 2			siRNF8 3							image 4	0	13		0	13		1	16
	positive G1	Total G1	%	positive G1	Total G1	%	positive G1	Total G1	%					image 5	0	11		1	18		2	15
image 1	6	16		4	14		10	23						Total	0	85	0	2	74	2.7027	4	74	5.40541
image 2	4	10		3	12		6	14
image 3	2	13		5	14		2	4							siSHLD1			siSHLD1			siSHLD1
image 4	3	12		4	10		6	9							positive G1	Total G1	%	positive G1	Total G1	%	positive G1	Total G1	%
image 5	5	14		4	13		3	10						image 1	10	27		11	55		25	60
Total	20	65	30.7692	20	63	31.746	27	60	45					image 2	10	21		31	60		17	59
														image 3	6	16		11	18		12	24
	siSHLD1			siSHLD1			siSHLD1							image 4	3	17		10	22		9	23
	positive G1	Total G1	%	positive G1	Total G1	%	positive G1	Total G1	%					image 5	3	18		16	35		14	34
image 1	10	23		21	44		10	19						image 6	4	21		26	61		18	61
image 2	9	28		19	32		14	27						image 7	3	13		15	40		9	44
image 3	15	43		14	34		9	24						image 8	1	10		10	68		24	71
image 4	25	51		8	25		7	32						image 9	5	16		19	56		12	55
image 5	3	20		4	12		19	41						image 10	3	11		22	40		8	39
image6	5	18		15	27		15	28						image11	1	9
image7	11	35		3	16		8	25						Total	49	179	27.3743	171	455	37.5824	148	470	31.4894
Total	78	218	35.7798	84	190	44.2105	82	196	41.8367
															siSHLD2			siSHLD2			siSHLD2
	siSHLD2			siSHLD2			siSHLD2								positive G1	Total G1	%	positive G1	Total G1	%	positive G1	Total G1	%
	positive G1	Total G1	%	positive G1	Total G1	%	positive G1	Total G1	%					image 1	11	33		12	35		25	60
image 1	7	12		23	61		6	16						image 2	13	46		5	34		24	59
image 2	6	17		15	45		6	21						image 3	9	32		4	33		12	24
image 3	9	24		14	42		12	35						image 4	8	20		14	44		9	23
image 4	12	20		13	33		15	41						image 5	16	39		7	27		14	34
image 5	18	45					12	28						image 6	6	16		6	31		22	61
image6	17	35												image 7	11	20		13	44		9	44
Total	69	153	45.098	65	181	35.9116	51	141	36.1702					image 8	5	17		24	76		24	71
														image 9	3	12		20	61		16	53
														image 10	4	16		12	35		14	39
														Total	86	251	34.2629	117	420	27.8571	169	468	36.1111

## Sheet: Fig 3b
		Row	Column	cycA neg - MDC1 pos - Number of Objects	Nuclei 1+NB in cycA neg- Number of Objects	Formula Output 3	%
MDC1 KO +MDC1-DBRCT	repeat 1	B	4	607	75	0.1236	12.36
	repeat 2	C	4	1146	176	0.1536	15.36
	repeat 3	D	4	1024	146	0.1426	14.26
MDC1/H2AX KO +MDC1-DBRCT	repeat 1	E	4	371	51	0.1375	13.75
	repeat 2	F	4	526	101	0.192	19.2
	repeat 3	G	4	241	34	0.1411	14.11
MDC1 KO +MDC1-DFHA	repeat 1	B	5	500	80	0.16	16
	repeat 2	C	5	904	204	0.2257	22.57
	repeat 3	D	5	890	193	0.2169	21.69
MDC1/H2AX KO +MDC1-DFHA	repeat 1	E	5	250	45	0.18	18
	repeat 2	F	5	329	33	0.1	10
	repeat 3	G	5	301	26	0.086	8.6
MDC1 KO +MDC1-DPST	repeat 1	B	6	554	195	0.352	35.2
	repeat 2	C	6	710	254	0.3577	35.77
	repeat 3	D	6	633	214	0.3381	33.81
MDC1/H2AX KO +MDC1-DPST	repeat 1	E	6	124	1	0.008065	0.8065
	repeat 2	F	6	255	2	0.007843	0.7843
	repeat 3	G	6	464	6	0.01293	1.293
MDC1 KO +MDC1-WT	repeat 1	B	7	604	205	0.3394	33.94
	repeat 2	C	7	1365	527	0.386	38.6
	repeat 3	D	7	804	350	0.4353	43.53
MDC1/H2AX KO +MDC1-WT	repeat 1	E	7	335	118	0.3522	35.22
	repeat 2	F	7	337	147	0.4362	43.62
	repeat 3	G	7	220	93	0.4227	42.27
MDC1 KO +MDC1-AQXF	repeat 1	B	8	694	17	0.0245	2.45
	repeat 2	C	8	1320	36	0.02727	2.727
	repeat 3	D	8	1437	93	0.06472	6.472
MDC1/H2AX KO +MDC1-AQXF	repeat 1	E	8	285	0	0	0
	repeat 2	F	8	536	7	0.01306	1.306
	repeat 3	G	8	278	1	0.003597	0.3597
MDC1 KO +MDC1-DSDTD	repeat 1	B	9	685	325	0.4744	47.44
	repeat 2	C	9	1733	599	0.3456	34.56
	repeat 3	D	9	1193	452	0.3789	37.89
MDC1/H2AX KO +MDC1-DSDTD	repeat 1	E	9	378	127	0.336	33.6
	repeat 2	F	9	739	274	0.3708	37.08
	repeat 3	G	9	582	239	0.4107	41.07

## Sheet: Fig. 3c
		Row	Column	cycA neg - MDC1 pos - Number of Objects	Nuclei 1+NB in cycA neg- Number of Objects	Formula Output (%)
MDC1 KO +MDC1-WT	repeat 1	B	7	604	161	26.6556
	repeat 2	C	7	1365	328	24.0293
	repeat 3	D	7	804	330	41.0448
MDC1 KO +MDC1-DPST	repeat 1	B	6	554	138	24.9097
	repeat 2	C	6	710	222	31.2676
	repeat 3	D	6	633	192	30.3318
MDC1/H2AX KO +MDC1-WT	repeat 1	E	7	335	93	27.7612
	repeat 2	F	7	337	110	32.6409
	repeat 3	G	7	220	78	35.4545
MDC1/H2AX KO +MDC1-DPST	repeat 1	E	6	124	0	0
	repeat 2	F	6	255	0	0
	repeat 3	G	6	464	0	0

## Sheet: Fig. 3d
		Row	Column	Number of Analyzed Fields	Nuclei Selected - Number of Objects	IRIF positive 3+foci - Number of Objects	Formula Output (%)
MDC1 KO +MDC1-WT	repeat 1	F	5	16	155	111	71.6129
	repeat 2	E	5	16	190	127	66.8421
	repeat 3	D	5	16	202	166	82.1782
	repeat 4	C	5	16	151	129	85.4305
MDC1 KO +MDC1-DPST	repeat 1	C	6	16	203	127	62.5616
	repeat 2	D	6	16	134	90	67.1642
	repeat 3	E	6	16	191	105	54.9738
	repeat 4	F	6	16	185	106	57.2973
MDC1/H2AX KO +MDC1-WT	repeat 1	F	7	16	405	14	3.45679
	repeat 2	E	7	16	509	15	2.94695
	repeat 3	D	7	16	552	23	4.16667
	repeat 4	C	7	16	547	25	4.57038
MDC1/H2AX KO +MDC1-DPST	repeat 1	C	8	16	469	0	0
	repeat 2	D	8	16	574	1	0.174216
	repeat 3	E	8	16	529	1	0.189036
	repeat 4	F	8	16	406	0	0

## Sheet: Fig. 3e
		Wild-type					MDC1 KO					MDC1 KO + MDC1-wt					MDC1 KO + MDC1-DPST
	IR dose (Gy)	Experiment 1	Experiment 2	Experiment 3	Experiment 4	Experiment 5	Experiment 1	Experiment 2	Experiment 3	Experiment 4	Experiment 5	Experiment 1	Experiment 2	Experiment 3	Experiment 4	Experiment 5	Experiment 1	Experiment 2	Experiment 3	Experiment 4	Experiment 5
	0	100	100	100	100	100	100	100	100	100	100	100	100	100	100	100	100	100	100	100	100
	2	42.0314	39.6587	35.9182	33.374	36.7668	9.22288	8.07692	11.7725	18.3397	15.4298	34.3077	8.9697	4.00324	35.0114	34.0577	31.1224	22.9323	29.0909	23.6527	33.6922
	3	17.8935	15.6263	22.6023	13.6183	16.2845	4.10079	3.26923	4.04233	5.86833	4.6069	21.0769			19.5652	17.737	13.3503		12.3295		12.7428
	4	8.74628	7.67516	11.7218	6.19927	7.96107	0.884581	2.11538	2.6455	2.01447	1.44006	6.73077	3.4697	4.85749	7.58009	9.35888	4.93197	6.67293	6.16477	6.9985	4.92255
	5		2.36252	4.26626	2.36288	3.20098	0.281927	0.769231	1.01852	0.493374		2.07692	1.93939	2.77778	1.67048	3.85285	1.39456	2.42481	1.40909	2.12575	1.98681

## Sheet: Fig. 3f
		Wild-type			H2AX KO			H2AX/MDC1 KO			H2AX/MDC1 KO + MDC1-wt			H2AX/MDC1 KO + MDC1-DPST
	IR dose (Gy)	Experiment 1	Experiment 2	Experiment 3	Experiment 1	Experiment 2	Experiment 3	Experiment 1	Experiment 2	Experiment 3	Experiment 1	Experiment 2	Experiment 3	Experiment 1	Experiment 2	Experiment 3
	0	100	100	100	100	100	100	100	100	100	100	100	100	100	100	100
	2	19.3958	32.0478	32.9082	32.7591	26.3154	14.3205	22.2746	3.25349	5.49882	13.1284	9.93225	11.807	4.11836	2.89215	3.05956
	3	8.86412	12.4017	16.2235	6.68748	3.82916	6.4499	0.41361	0.698546	1.74622	4.82544	4.0537	4.34956	0.400206	0.351753	1.07765
	4	3.27946	5.70946	7.01802	2.34137	2.149	3.32258	0.0951852	0.138997	0.103138	0.970845	2.42769	2.14773	0.183324	0.168035	0.0794234
	5	1.18677	1.89562	3.186	1.07648	1.0745	1.86168	0.0377964	0.0723712	0.0635982	0.547854	1.01256	1.17292	0.0477616	0.0872491	0.0406118

## Sheet: Fig. 4c
		Soluble integrated pixel intensity (AU)				Chromatin integrated pixel intensity (AU)
		exp. 1	exp. 2	exp. 3	exp. 4	exp. 1	exp. 2	exp. 3	exp. 4
	MDC1-WT	0.0863255	0.0467842	0.0112309	0.164971	0.913674	0.953216	0.988769	0.835029
	MDC1-ΔPST	0.768497	0.732753	0.921866	0.917474	0.231503	0.267247	0.0781345	0.082526
